# Supplementary material for: PREVIDE: A Qualitative Study to Develop a Decision-Making Framework (PREVention decIDE) for Noncommunicable Disease Prevention in Healthcare Organisations
Source: Int J Environ Res Public Health. 2022 Nov 18;19(22):15285. doi: 10.3390/ijerph192215285 (PMC9690592; doi:10.3390/ijerph192215285)
Supplement: Supplementary file 1 [file ijerph-19-15285-s001.zip]

Archive with 1 entries (1 files):
- ijerph-1972800-supplementary.pdf
